# Supplementary material for: A Novel Betabaculovirus Isolated from the Monocot Pest Mocis latipes (Lepidoptera: Noctuidae) and the Evolution of Multiple-Copy Genes
Source: Viruses. 2018 Mar 16;10(3):134. doi: 10.3390/v10030134 (PMC5869527; doi:10.3390/v10030134)
Supplement: Supplementary file 1 [file viruses-10-00134-s001.zip]

Archive with 5 entries (5 files):
- Figure S1.tif
- Table S1 (2).docx
- Table S2 (2).docx
- Table S3.docx
- Table S4.docx
